# Supplementary material for: Measuring sensitivity to eye gaze cues in naturalistic scenes: Presenting the eye gaze FoCuS database
Source: Int J Methods Psychiatr Res. 2020 Jul 14;29(4):e1833. doi: 10.1002/mpr.1833 (PMC7723179; doi:10.1002/mpr.1833)
Supplement: Supplementary file 1 — Data S1: Supporting information. [file MPR-29-e1833-s001.zip]

Archive with 3 entries (3 files):
- MPR_1833_Eye_Gaze_FoCuS_Supp_Figs (1).docx
- MPR_1833_SAGA_Supplementary_Table_1_Gaze_Perception_Stimuli_Database.csv
- MPR_1833_SAGA_Supplementary_Table_2_Gaze_Following_Stimuli_Database.csv
