# Supplementary material for: Measuring sensitivity to eye gaze cues in naturalistic scenes: Presenting the eye gaze FoCuS database
Source: Int J Methods Psychiatr Res. 2020 Jul 14;29(4):e1833. doi: 10.1002/mpr.1833 (PMC7723179; doi:10.1002/mpr.1833)
Supplement: Supplementary file 1 — Data S1: Supporting information. [file MPR-29-e1833-s001.zip › MPR_1833_SAGA_Supplementary_Table_1_Gaze_Perception_Stimuli_Database.csv]

Image Name	Actor Gender	Actor ID	Scene ID	Gaze Cue Type	# of Raters	Mean Accuracy	SD of Accuracy	Target Object Label	Plausible Nontarget Label	Implausible Nontarget 1 Label	Implausible Nontarget 2 Label
PSU_Apples_Eyes_FemaleActor08_144	F	F08	LivingRoom_03	Eyes	36	86.1	35.07	apples	mug	salt & pepper shakers	plate
PSU_Apples_Eyes_FemaleActor08_153	F	F08	Kitchen_01	Eyes	36	97.2	16.67	apples	Dawn Soap	paper towels	sink
PSU_Apples_Eyes_MaleActor04_193	M	M04	Kitchen_02	Eyes	36	88.9	31.87	apples	napkin holder	bowl	flowers
PSU_Apples_Eyes_MaleActor05_199	M	M05	Kitchen_03	Eyes	36	94.4	23.23	apples	sugar	bowl	napkin holder
PSU_Apples_Eyes_MaleActor05_207	M	M05	Kitchen_03	Eyes	36	94.4	23.23	apples	peanut butter	bowl	flowers
PSU_Apples_Head_FemaleActor05_093	F	F05	Kitchen_04	Head + Eyes	120	97.5	15.61	apples	hands	peanut butter	Kettle
PSU_Apples_Head_FemaleActor08_143	F	F08	LivingRoom_03	Head + Eyes	36	77.8	42.16	apples	mug	salt & pepper shakers	plate
PSU_Apples_Head_FemaleActor08_152	F	F08	Kitchen_01	Head + Eyes	36	100	0	apples	Dawn Soap	paper towels	sink
PSU_Apples_Head_MaleActor04_192	M	M04	Kitchen_02	Head + Eyes	36	97.2	16.67	apples	napkin holder	bowl	flowers
PSU_Apples_Head_MaleActor05_198	M	M05	Kitchen_03	Head + Eyes	36	97.2	16.67	apples	sugar	bowl	napkin holder
PSU_Apples_Head_MaleActor05_206	M	M05	Kitchen_03	Head + Eyes	36	94.4	23.23	apples	peanut butter	bowl	flowers
PSU_Backpack_Eyes_FemaleActor02_027	F	F02	Kitchen_05	Eyes	120	82.5	38	backpack	basket	peanut butter	Apple Jacks
PSU_Bag_Eyes_FemaleActor10_231	F	F10	Office_01	Eyes	36	100	0	bag	Goldfish Crackers	tissues	plant
PSU_Bag_Eyes_FemaleActor10_245	F	F10	Office_01	Eyes	36	97.2	16.67	bag	Goldfish Crackers	mug	peanut butter
PSU_Bag_Head_FemaleActor10_230	F	F10	Office_01	Head + Eyes	36	94.4	23.23	bag	Goldfish Crackers	tissues	plant
PSU_Bag_Head_FemaleActor10_244	F	F10	Office_01	Head + Eyes	36	94.4	23.23	bag	Goldfish Crackers	mug	plant
PSU_Bananas_Eyes_FemaleActor08_148	F	F08	LivingRoom_03	Eyes	36	100	0	bananas	salt & pepper shakers	mug	water bottle
PSU_Bananas_Head_FemaleActor08_147	F	F08	LivingRoom_03	Head + Eyes	36	94.4	23.23	bananas	salt & pepper shakers	mug	paper towels
PSU_Binder_Eyes_FemaleActor06_111	F	F06	Office_02	Eyes	36	77.8	42.16	binder	pens	Post-it Notes	tissues
PSU_Binder_Eyes_FemaleActor06_119	F	F06	Office_06	Eyes	36	94.4	23.23	binder	scissors	stapler	Post-it Notes
PSU_Binder_Head_FemaleActor06_110	F	F06	Office_02	Head + Eyes	36	91.7	28.03	binder	pens	Post-it Notes	tissues
PSU_Binder_Head_FemaleActor06_118	F	F06	Office_06	Head + Eyes	36	100	0	binder	scissors	stapler	Post-it Notes
PSU_Bowl_Eyes_FemaleActor09_165	F	F09	Office_03	Eyes	36	94.4	23.23	bowl	tissues	coffee cup	Folgers Coffee
PSU_Bowl_Eyes_FemaleActor09_179	F	F09	Kitchen_06	Eyes	36	88.9	31.87	bowl	scissors	markers	coffee cup
PSU_Bowl_Eyes_MaleActor03_068	M	M03	DiningRoom_01	Eyes	120	80.8	39.36	bowl	umbrella	sandwich bags	glasses
PSU_Bowl_Eyes_MaleActor04_185	M	M04	Kitchen_02	Eyes	36	100	0	bowl	sugar	coffee mug	peanut butter
PSU_Bowl_Eyes_MaleActor04_195	M	M04	Kitchen_02	Eyes	36	88.9	31.87	bowl	flowers	apples	napkin holder
PSU_Bowl_Head_FemaleActor09_164	F	F09	Office_03	Head + Eyes	36	94.4	23.23	bowl	coffee mug	tissues	Folgers Coffee
PSU_Bowl_Head_FemaleActor09_178	F	F09	Kitchen_06	Head + Eyes	36	97.2	16.67	bowl	scissors	markers	coffee cup
PSU_Bowl_Head_MaleActor04_184	M	M04	Kitchen_02	Head + Eyes	36	97.2	16.67	bowl	sugar	coffee mug	peanut butter
PSU_Bowl_Head_MaleActor04_194	M	M04	Kitchen_02	Head + Eyes	36	100	0	bowl	flowers	apples	napkin holder
PSU_BrownBag_Head_FemaleActor02_028	F	F02	Kitchen_05	Head + Eyes	120	95.8	19.98	brown bag	chair	napkins	backpack
PSU_CanOpener_Head_MaleActor03_074	M	M03	Kitchen_07	Head + Eyes	120	90	30	can opener	newspaper	whisk	coffee pot
PSU_CatToys_Head_FemaleActor05_089	F	F05	Bedroom_01	Head + Eyes	120	90	30	cat toys	batteries	water bottle	tiara
PSU_CDs_Head_MaleActor01_020	M	M01	DiningRoom_02	Head + Eyes	120	80.8	39.36	CDs	plate	Chex	glass
PSU_Charger_Head_FemaleActor03_034	F	F03	LivingRoom_01	Head + Eyes	120	96.7	17.95	charger	Febreze	salt	paper
PSU_Cheetos_Head_MaleActor03_071	M	M03	DiningRoom_01	Head + Eyes	120	76.7	42.3	Cheetos	pens	glasses	lunch bag
PSU_Chex_Head_MaleActor01_021	M	M01	DiningRoom_02	Head + Eyes	120	97.5	15.61	Chex	CDs	papers	fork
PSU_Chips_Eyes_FemaleActor04_046	F	F04	Restaurant_01	Eyes	120	82.5	38	chips	drink	bowl	phone
PSU_CloroxWipes_Head_FemaleActor03_031	F	F03	Kitchen_08	Head + Eyes	120	90	30	Clorox Wipes	candy bowl	chips	peanuts
PSU_CoffeeCup_Eyes_FemaleActor01_007	F	F01	Office_04	Eyes	120	78.33	41.2	coffee cup	crayons	paintbrush	yarn
PSU_CoffeeCup_Eyes_FemaleActor01_008	F	F01	Office_04	Eyes	120	81.7	38.69	coffee cup	paper	yarn	scissors
PSU_CoffeeCup_Eyes_FemaleActor01_009	F	F01	Office_04	Eyes	120	90.8	28.86	coffee cup	tape	glue stick	yarn
PSU_CoffeeCup_Eyes_FemaleActor10_243	F	F10	Office_01	Eyes	36	100	0	coffee cup	peanut butter	Goldfish Crackers	plant
PSU_CoffeeCup_Head_FemaleActor01_002	F	F01	Office_05	Head + Eyes	120	96.7	17.95	coffee cup	binder clips	stapler	paperclips
PSU_CoffeeCup_Head_FemaleActor01_010	F	F01	Office_04	Head + Eyes	120	95.8	19.98	coffee cup	paintbrush	paper	markers
PSU_CoffeeCup_Head_FemaleActor10_242	F	F10	Office_01	Head + Eyes	36	97.2	16.67	coffee cup	peanut butter	plant	bag
PSU_CoffeeMug_Eyes_FemaleActor07_125	F	F07	Office_06	Eyes	36	94.4	23.23	coffee mug	stapler	tissues	scissors
PSU_CoffeeMug_Eyes_FemaleActor07_140	F	F07	Office_06	Eyes	36	88.9	31.87	coffee mug	stapler	scissors	tissues
PSU_CoffeeMug_Eyes_FemaleActor10_229	F	F10	Office_01	Eyes	36	97.2	16.67	coffee mug	tissues	stapler	plant
PSU_CoffeeMug_Eyes_MaleActor04_187	M	M04	Kitchen_02	Eyes	36	88.9	31.87	coffee mug	ladle	bowl	sugar
PSU_CoffeeMug_Eyes_MaleActor05_215	M	M05	Kitchen_02	Eyes	36	100	0	coffee mug	flowers	bowl	sugar
PSU_CoffeeMug_Eyes_MaleActor05_223	M	M05	Kitchen_02	Eyes	36	97.2	16.67	coffee mug	flowers	paper towels	peanut butter
PSU_CoffeeMug_Head_FemaleActor07_124	F	F07	Office_06	Head + Eyes	36	100	0	coffee mug	stapler	tissues	keys
PSU_CoffeeMug_Head_FemaleActor07_139	F	F07	Office_06	Head + Eyes	36	97.2	16.67	coffee mug	stapler	scissors	pens
PSU_CoffeeMug_Head_MaleActor04_186	M	M04	Kitchen_02	Head + Eyes	36	100	0	coffee mug	ladle	bowl	sugar
PSU_CoffeeMug_Head_MaleActor05_214	M	M05	Kitchen_02	Head + Eyes	36	91.7	28.03	coffee mug	flowers	bowl	sugar
PSU_CoffeeMug_Head_MaleActor05_222	M	M05	Kitchen_02	Head + Eyes	36	86.1	35.07	coffee mug	flowers	bowl	paper towels
PSU_Computer_Eyes_FemaleActor01_001	F	F01	Office_05	Eyes	120	96.7	17.95	computer	paperclips	tissues	coffee cup
PSU_CoolWhip_Head_MaleActor01_014	M	M01	Kitchen_09	Head + Eyes	120	85	35.71	Cool Whip	envelope	silver packets	fruit basket
PSU_Crayons_Eyes_MaleActor02_055	M	M02	Office_07	Eyes	120	85	35.71	crayons	train	plate	Carebear
PSU_DawnSoap_Eyes_FemaleActor08_159	F	F08	Kitchen_01	Eyes	36	100	0	Dawn Soap	paper towels	mug	apples
PSU_DawnSoap_Head_FemaleActor08_158	F	F08	Kitchen_01	Head + Eyes	36	94.4	23.23	Dawn Soap	mug	paper towels	apples
PSU_Dinosaur_Eyes_MaleActor02_056	M	M02	Office_07	Eyes	120	91.7	27.64	dinosaur	crayons	hippo	plate
PSU_Dinosaur_Head_MaleActor02_057	M	M02	Office_07	Head + Eyes	120	89.2	31.08	dinosaur	snowman	fire truck	cup
PSU_Doll_Head_FemaleActor03_035	F	F03	LivingRoom_01	Head + Eyes	120	98.3	12.8	doll	paper	notebook	water bottle
PSU_Doll_Head_FemaleActor03_036	F	F03	LivingRoom_01	Head + Eyes	120	90.8	28.86	doll	paper	salt	Febreze
PSU_Drink_Head_FemaleActor04_047	F	F04	Restaurant_01	Head + Eyes	120	84.2	36.51	drink	chips	tray	phone
PSU_Febreze_Eyes_FemaleActor03_037	F	F03	LivingRoom_01	Eyes	120	96.7	17.95	Febreze	socks	paper	notebook
PSU_Febreze_Head_FemaleActor03_038	F	F03	LivingRoom_01	Head + Eyes	120	97.5	15.61	Febreze	charger	doll	notebook
PSU_FireTruck_Head_MaleActor02_058	M	M02	Office_07	Head + Eyes	120	97.5	15.61	fire truck	cup	rhino	hippo
PSU_Flowers_Eyes_MaleActor04_189	M	M04	Kitchen_02	Eyes	36	100	0	flowers	bowl	milk	paper napkins
PSU_Flowers_Eyes_MaleActor04_197	M	M04	Kitchen_02	Eyes	36	100	0	flowers	bowl	apples	napkin holder
PSU_Flowers_Eyes_MaleActor05_203	M	M05	Kitchen_03	Eyes	36	100	0	flowers	bowl	peanut butter	apples
PSU_Flowers_Eyes_MaleActor05_213	M	M05	Kitchen_02	Eyes	36	100	0	flowers	coffee mug	bowl	sugar
PSU_Flowers_Head_MaleActor04_188	M	M04	Kitchen_02	Head + Eyes	36	100	0	flowers	bowl	milk	napkin holder
PSU_Flowers_Head_MaleActor04_196	M	M04	Kitchen_02	Head + Eyes	36	100	0	flowers	bowl	apples	napkin holder
PSU_Flowers_Head_MaleActor05_202	M	M05	Kitchen_03	Head + Eyes	36	94.4	23.23	flowers	bowl	peanut butter	apples
PSU_Flowers_Head_MaleActor05_212	M	M05	Kitchen_02	Head + Eyes	36	100	0	flowers	coffee mug	bowl	sugar
PSU_FolgersCoffee_Eyes_FemaleActor09_161	F	F09	Office_03	Eyes	36	91.7	28.03	Folgers Coffee	tissues	bowl	coffee cup
PSU_FolgersCoffee_Head_FemaleActor09_160	F	F09	Office_03	Head + Eyes	36	100	0	Folgers Coffee	tissues	plate	bowl
PSU_Fork_Eyes_MaleActor01_022	M	M01	DiningRoom_02	Eyes	120	88.3	32.1	fork	pens	glass	phone
PSU_Fork_Head_MaleActor01_023	M	M01	DiningRoom_02	Head + Eyes	120	95	21.79	fork	CDs	Chex	phone
PSU_FruitBasket_Eyes_MaleActor01_015	M	M01	Kitchen_09	Eyes	120	100	0	fruit basket	Cool Whip	lightbulb	lunch bag
PSU_FruitBasket_Head_MaleActor01_016	M	M01	Kitchen_09	Head + Eyes	120	85.8	34.87	fruit basket	lunch box	muffins	water bottle
PSU_Glass_Head_MaleActor01_024	M	M01	DiningRoom_02	Head + Eyes	120	85	35.71	glass	remote	pens	CDs
PSU_Glass_Head_MaleActor03_081	M	M03	Kitchen_10	Head + Eyes	120	85.8	34.87	glass	Tabasco	napkins	pepper
PSU_Glasses_Eyes_MaleActor03_072	M	M03	DiningRoom_01	Eyes	120	80.8	39.36	glasses	bowl	Cheetos	folder
PSU_GlueStick_Eyes_FemaleActor01_011	F	F01	Office_04	Eyes	120	92.5	26.34	glue stick	markers	coffee cup	crayons
PSU_GoldfishCrack_Eyes_FemaleActor10_233	F	F10	Office_01	Eyes	36	94.4	23.23	Goldfish Crackers	bag	coffee mug	plant
PSU_GoldfishCrack_Head_FemaleActor10_232	F	F10	Office_01	Head + Eyes	36	100	0	Goldfish Crackers	bag	tissues	plant
PSU_Keys_Eyes_FemaleActor07_130	F	F07	Office_06	Eyes	36	100	0	keys	scissors	tissues	coffee mug
PSU_Keys_Head_FemaleActor04_048	F	F04	Restaurant_01	Head + Eyes	120	77.5	41.76	keys	phone	bowl	drink
PSU_Keys_Head_FemaleActor07_129	F	F07	Office_06	Head + Eyes	36	100	0	keys	scissors	tissues	stapler
PSU_Kite_Eyes_MaleActor02_064	M	M02	Office_08	Eyes	120	90.8	28.86	kite	outside	pinwheel	lei
PSU_Kite_Head_MaleActor02_065	M	M02	Office_08	Head + Eyes	120	95.8	19.98	kite	tree	pinwheel	bandana
PSU_LunchBag_Eyes_MaleActor03_069	M	M03	DiningRoom_01	Eyes	120	90.8	28.86	lunch bag	green folder	candy	glasses
PSU_LunchBag_Head_MaleActor01_017	M	M01	Kitchen_09	Head + Eyes	120	98.3	12.8	lunch bag	Cool Whip	fruit basket	lightbulb
PSU_LunchBag_Head_MaleActor03_070	M	M03	DiningRoom_01	Head + Eyes	120	95	21.79	lunch bag	pens	bowl	sandwich bags
PSU_Markers_Eyes_FemaleActor09_181	F	F09	Kitchen_06	Eyes	36	100	0	markers	coffee cup	bowl	scissors
PSU_Markers_Head_FemaleActor09_180	F	F09	Kitchen_06	Head + Eyes	36	88.9	31.87	markers	coffee cup	bowl	scissors
PSU_Mug_Eyes_FemaleActor05_095	F	F05	LivingRoom_02	Eyes	120	85.8	34.87	mug	couch	lint roller	markers
PSU_Mug_Eyes_FemaleActor05_097	F	F05	LivingRoom_02	Eyes	120	98.3	12.8	mug	tape	markers	phone
PSU_Mug_Head_FemaleActor05_096	F	F05	LivingRoom_02	Head + Eyes	120	95	21.79	mug	stapler	tape	markers
PSU_Mug_Head_FemaleActor05_098	F	F05	LivingRoom_02	Head + Eyes	120	95	21.79	mug	coaster	lint roller	markers
PSU_Mug_Head_FemaleActor10_228	F	F10	Office_01	Head + Eyes	36	100	0	mug	tissues	stapler	scissors
PSU_NapkinHolder_Eyes_MaleActor04_191	M	M04	Kitchen_02	Eyes	36	97.2	16.67	napkin holder	apples	bowl	flowers
PSU_NapkinHolder_Eyes_MaleActor05_201	M	M05	Kitchen_03	Eyes	36	97.2	16.67	napkin holder	bowl	sugar	apples
PSU_NapkinHolder_Eyes_MaleActor05_211	M	M05	Kitchen_02	Eyes	36	100	0	napkin holder	peanut butter	apples	sugar
PSU_NapkinHolder_Head_MaleActor04_190	M	M04	Kitchen_02	Head + Eyes	36	97.2	16.67	napkin holder	apples	plate	flowers
PSU_NapkinHolder_Head_MaleActor05_200	M	M05	Kitchen_03	Head + Eyes	36	100	0	napkin holder	bowl	sugar	apples
PSU_NapkinHolder_Head_MaleActor05_210	M	M05	Kitchen_02	Head + Eyes	36	100	0	napkin holder	peanut butter	apples	sugar
PSU_Napkins_Eyes_MaleActor03_082	M	M03	Kitchen_10	Eyes	120	86.7	33.99	napkins	pepper	glass	salt
PSU_Notebook_Eyes_FemaleActor03_039	F	F03	LivingRoom_01	Eyes	120	94.2	23.44	notebook	water bottle	salt	charger
PSU_Notebook_Head_FemaleActor03_040	F	F03	LivingRoom_01	Head + Eyes	120	97.5	15.61	notebook	water bottle	doll	hippo
PSU_Paintbrush_Eyes_FemaleActor01_006	F	F01	Office_04	Eyes	120	81.7	38.69	paintbrush	scissors	tape	coffee cup
PSU_Paper_Head_FemaleActor01_012	F	F01	Office_04	Head + Eyes	120	94.2	23.44	paper	tape	crayons	scissors
PSU_PaperTowels_Eyes_FemaleActor08_151	F	F08	Kitchen_01	Eyes	36	86.1	35.07	paper towels	sink	Dawn Soap	apples
PSU_PaperTowels_Eyes_FemaleActor08_155	F	F08	Kitchen_01	Eyes	36	94.4	23.23	paper towels	Dawn Soap	mug	apples
PSU_PaperTowels_Eyes_MaleActor05_221	M	M05	Kitchen_02	Eyes	36	88.9	31.87	paper towels	peanut butter	coffee mug	flowers
PSU_PaperTowels_Head_FemaleActor08_154	F	F08	Kitchen_01	Head + Eyes	36	97.2	16.67	paper towels	Dawn Soap	plate	apples
PSU_PaperTowels_Head_MaleActor05_220	M	M05	Kitchen_02	Head + Eyes	36	94.4	23.23	paper towels	peanut butter	coffee mug	flowers
PSU_PeanutButter_Eyes_FemaleActor10_241	F	F10	Office_01	Eyes	36	94.4	23.23	peanut butter	plant	Goldfish Crackers	bag
PSU_PeanutButter_Eyes_MaleActor04_183	M	M04	Kitchen_02	Eyes	36	88.9	31.87	peanut butter	sugar	bowl	ladle
PSU_PeanutButter_Eyes_MaleActor05_205	M	M05	Kitchen_03	Eyes	36	94.4	23.23	peanut butter	apples	bowl	flowers
PSU_PeanutButter_Eyes_MaleActor05_209	M	M05	Kitchen_02	Eyes	36	94.4	23.23	peanut butter	napkin holder	apples	sugar
PSU_PeanutButter_Eyes_MaleActor05_219	M	M05	Kitchen_02	Eyes	36	97.2	16.67	peanut butter	sugar	bowl	flowers
PSU_PeanutButter_Head_FemaleActor02_029	F	F02	Kitchen_05	Head + Eyes	120	90	30	peanut butter	Apple Jacks	backpack	potatoes
PSU_PeanutButter_Head_FemaleActor10_240	F	F10	Office_01	Head + Eyes	36	86.1	35.07	peanut butter	plant	coffee mug	bag
PSU_PeanutButter_Head_MaleActor04_182	M	M04	Kitchen_02	Head + Eyes	36	88.9	31.87	peanut butter	sugar	bowl	coffee mug
PSU_PeanutButter_Head_MaleActor05_204	M	M05	Kitchen_03	Head + Eyes	36	94.4	23.23	peanut butter	apples	bowl	flowers
PSU_PeanutButter_Head_MaleActor05_208	M	M05	Kitchen_02	Head + Eyes	36	97.2	16.67	peanut butter	napkin holder	apples	sugar
PSU_PeanutButter_Head_MaleActor05_218	M	M05	Kitchen_02	Head + Eyes	36	100	0	peanut butter	sugar	bowl	flowers
PSU_Pens_Eyes_FemaleActor06_105	F	F06	Office_02	Eyes	36	91.7	28.03	pens	umbrella	stapler	tissues
PSU_Pens_Eyes_FemaleActor07_136	F	F07	Office_06	Eyes	36	86.1	35.07	pens	tissues	scissors	stapler
PSU_Pens_Head_FemaleActor06_104	F	F06	Office_02	Head + Eyes	36	97.2	16.67	pens	umbrella	stapler	tissues
PSU_Pens_Head_FemaleActor07_135	F	F07	Office_06	Head + Eyes	36	94.4	23.23	pens	tissues	scissors	coffee mug
PSU_Pens_Head_MaleActor03_083	M	M03	Kitchen_10	Head + Eyes	120	81.7	38.69	pens	glass	napkins	pepper
PSU_Pepper_Eyes_MaleActor03_084	M	M03	Kitchen_10	Eyes	120	96.7	17.95	pepper	napkins	glass	Tabasco
PSU_Pepper_Head_MaleActor03_085	M	M03	Kitchen_10	Head + Eyes	120	91.7	27.64	pepper	salt	napkins	glass
PSU_Phone_Eyes_FemaleActor04_049	F	F04	Restaurant_01	Eyes	120	94.2	23.44	phone	tray	drink	napkins
PSU_Phone_Head_FemaleActor04_050	F	F04	Restaurant_01	Head + Eyes	120	99.2	9.09	phone	keys	drink	napkins
PSU_Picture_Eyes_FemaleActor05_090	F	F05	Bedroom_01	Eyes	120	95	21.79	picture	nail polish	batteries	cat toys
PSU_Picture_Head_FemaleActor05_091	F	F05	Bedroom_01	Head + Eyes	120	87.5	33.07	picture	tiara	sunscreen	water bottle
PSU_Pitcher_Head_MaleActor02_059	M	M02	Office_07	Head + Eyes	120	75.8	42.81	pitcher	dinosaur	snowman	train
PSU_Plant_Eyes_FemaleActor10_225	F	F10	Office_01	Eyes	36	100	0	plant	stapler	mug	tissues
PSU_Plant_Eyes_FemaleActor10_237	F	F10	Office_01	Eyes	36	97.2	16.67	plant	coffee cup	tissues	Goldfish Crackers
PSU_Plant_Eyes_FemaleActor10_239	F	F10	Office_01	Eyes	36	97.2	16.67	plant	peanut butter	coffee mug	bag
PSU_Plant_Head_FemaleActor10_224	F	F10	Office_01	Head + Eyes	36	100	0	plant	stapler	tissues	scissors
PSU_Plant_Head_FemaleActor10_236	F	F10	Office_01	Head + Eyes	36	100	0	plant	coffee cup	Goldfish Crackers	bag
PSU_Plant_Head_FemaleActor10_238	F	F10	Office_01	Head + Eyes	36	100	0	plant	peanut butter	Goldfish Crackers	bag
PSU_Plate_Eyes_FemaleActor08_157	F	F08	Kitchen_01	Eyes	36	100	0	plate	apples	mug	Dawn Soap
PSU_Plate_Eyes_FemaleActor09_175	F	F09	Kitchen_06	Eyes	36	100	0	plate	markers	scissors	tissues
PSU_Plate_Head_FemaleActor08_156	F	F08	Kitchen_01	Head + Eyes	36	97.2	16.67	plate	apples	mug	paper towels
PSU_Plate_Head_FemaleActor09_174	F	F09	Kitchen_06	Head + Eyes	36	100	0	plate	markers	scissors	tissues
PSU_Plate_Head_MaleActor02_060	M	M02	Office_07	Head + Eyes	120	79.2	40.61	plate	fire truck	rhino	snowman
PSU_PostItNotes_Eyes_FemaleActor06_109	F	F06	Office_02	Eyes	36	94.4	23.23	Post-it Notes	tissues	stapler	scissors
PSU_PostItNotes_Eyes_FemaleActor06_115	F	F06	Office_02	Eyes	36	100	0	Post-it Notes	tissues	stapler	binder
PSU_PostItNotes_Head_FemaleActor06_108	F	F06	Office_02	Head + Eyes	36	100	0	Post-it Notes	tissues	stapler	notepad
PSU_PostItNotes_Head_FemaleActor06_114	F	F06	Office_02	Head + Eyes	36	100	0	Post-it Notes	tissues	stapler	binder
PSU_PottedPlant_Eyes_FemaleActor09_167	F	F09	Office_03	Eyes	36	83.3	37.8	potted plant	plate	keys	tissues
PSU_PottedPlant_Eyes_FemaleActor09_171	F	F09	Office_03	Eyes	36	100	0	potted plant	bowl	markers	plate
PSU_PottedPlant_Head_FemaleActor09_166	F	F09	Office_03	Head + Eyes	36	100	0	potted plant	plate	keys	tissues
PSU_PottedPlant_Head_FemaleActor09_170	F	F09	Office_03	Head + Eyes	36	100	0	potted plant	markers	bowl	plate
PSU_PretzelCrisps_Head_MaleActor01_025	M	M01	DiningRoom_02	Head + Eyes	120	85	35.71	Pretzel Crisps	computer	CDs	plate
PSU_PretzelCrisps_Head_MaleActor01_026	M	M01	DiningRoom_02	Head + Eyes	120	96.7	17.95	Pretzel Crisps	phone	CDs	fork
PSU_Purse_Eyes_FemaleActor09_169	F	F09	Office_03	Eyes	36	94.4	23.23	purse	plate	coffee mug	potted plant
PSU_Purse_Head_FemaleActor09_168	F	F09	Office_03	Head + Eyes	36	100	0	purse	coffee mug	plate	potted plant
PSU_Salt_Eyes_FemaleActor03_041	F	F03	LivingRoom_01	Eyes	120	83.3	37.27	salt	socks	notebook	water bottle
PSU_Salt_Eyes_MaleActor03_086	M	M03	Kitchen_10	Eyes	120	85.8	34.87	salt	pepper	pens	Tabasco
PSU_Salt_Head_MaleActor03_087	M	M03	Kitchen_10	Head + Eyes	120	96.7	17.95	salt	pepper	napkins	glass
PSU_Salt&Pepper_Eyes_FemaleActor08_146	F	F08	LivingRoom_03	Eyes	36	100	0	salt & pepper shakers	plate	apples	mug
PSU_Salt&Pepper_Eyes_FemaleActor08_150	F	F08	LivingRoom_03	Eyes	36	97.2	16.67	salt & pepper shakers	water bottle	pink brush	bananas
PSU_Salt&Pepper_Head_FemaleActor08_145	F	F08	LivingRoom_03	Head + Eyes	36	97.2	16.67	salt & pepper shakers	apples	plate	mug
PSU_Salt&Pepper_Head_FemaleActor08_149	F	F08	LivingRoom_03	Head + Eyes	36	83.3	37.8	salt & pepper shakers	water bottle	bananas	paper towels
PSU_SandwichBag_Head_MaleActor03_073	M	M03	DiningRoom_01	Head + Eyes	120	85.8	34.87	sandwich bag	glasses	folder	pens
PSU_Scissors_Eyes_FemaleActor06_103	F	F06	Office_02	Eyes	36	97.2	16.67	scissors	tissues	Post-it Notes	stapler
PSU_Scissors_Eyes_FemaleActor06_121	F	F06	Office_06	Eyes	36	97.2	16.67	scissors	binder	stapler	Post-it Notes
PSU_Scissors_Eyes_FemaleActor07_132	F	F07	Office_06	Eyes	36	100	0	scissors	keys	tissues	coffee mug
PSU_Scissors_Eyes_FemaleActor07_138	F	F07	Office_06	Eyes	36	97.2	16.67	scissors	pens	mug	stapler
PSU_Scissors_Eyes_FemaleActor09_173	F	F09	Kitchen_06	Eyes	36	88.9	31.87	scissors	bowl	markers	plate
PSU_Scissors_Eyes_FemaleActor09_177	F	F09	Kitchen_06	Eyes	36	100	0	scissors	bowl	markers	coffee cup
PSU_Scissors_Eyes_MaleActor03_075	M	M03	Kitchen_07	Eyes	120	88.3	32.1	scissors	whisk	soda	can opener
PSU_Scissors_Eyes_MaleActor03_076	M	M03	Kitchen_07	Eyes	120	94.2	23.44	scissors	whisk	soda	coffee pot
PSU_Scissors_Head_FemaleActor01_003	F	F01	Office_05	Head + Eyes	120	77.5	41.19735698	scissors	paperclips	Post-it Notes	pens
PSU_Scissors_Head_FemaleActor06_102	F	F06	Office_02	Head + Eyes	36	97.2	16.67	scissors	tissues	Post-it Notes	stapler
PSU_Scissors_Head_FemaleActor06_120	F	F06	Office_06	Head + Eyes	36	100	0	scissors	binder	stapler	Post-it Notes
PSU_Scissors_Head_FemaleActor07_131	F	F07	Office_06	Head + Eyes	36	94.4	23.23	scissors	keys	tissues	coffee mug
PSU_Scissors_Head_FemaleActor07_137	F	F07	Office_06	Head + Eyes	36	97.2	16.67	scissors	pens	coffee mug	stapler
PSU_Scissors_Head_FemaleActor09_172	F	F09	Kitchen_06	Head + Eyes	36	94.4	23.23	scissors	bowl	markers	plate
PSU_Scissors_Head_FemaleActor09_176	F	F09	Kitchen_06	Head + Eyes	36	97.2	31.87	scissors	bowl	tissues	coffee cup
PSU_SnackBags_Head_FemaleActor05_094	F	F05	Kitchen_04	Head + Eyes	120	88.3	32.1	snack bags	measuring cups	mugs	apple
PSU_Snowman_Head_MaleActor02_061	M	M02	Office_07	Head + Eyes	120	80.8	39.36	snowman	train	hippo	Carebear
PSU_Socks_Eyes_FemaleActor03_042	F	F03	LivingRoom_01	Eyes	120	82.5	38	socks	Febreze	doll	water bottle
PSU_Socks_Head_FemaleActor03_043	F	F03	LivingRoom_01	Head + Eyes	120	94.2	23.44	socks	salt	paper	notebook
PSU_Soda_Eyes_MaleActor03_077	M	M03	Kitchen_07	Eyes	120	82.5	38	soda	newspaper	scissors	whisk
PSU_Soda_Head_MaleActor03_078	M	M03	Kitchen_07	Head + Eyes	120	83.3	37.27	soda	can opener	whisk	coffee pot
PSU_Sponge_Head_MaleActor02_066	M	M02	Kitchen_06	Head + Eyes	120	79.2	40.61	sponge	Sink	plant	sign
PSU_Sponge_Head_MaleActor02_067	M	M02	Kitchen_06	Head + Eyes	120	79.2	40.61	sponge	Soap	sign	plant
PSU_Stapler_Eyes_FemaleActor06_100	F	F06	Office_02	Eyes	36	91.7	28.03	stapler	pens	notepad	Post-it Notes
PSU_Stapler_Eyes_FemaleActor06_113	F	F06	Office_02	Eyes	36	94.4	23.23	stapler	notebook	Post-it Notes	pens
PSU_Stapler_Eyes_FemaleActor06_117	F	F06	Office_06	Eyes	36	83.3	37.8	stapler	Post-it Notes	computer	binder
PSU_Stapler_Eyes_FemaleActor07_127	F	F07	Office_06	Eyes	36	94.4	23.23	stapler	coffee mug	tisues	keys
PSU_Stapler_Eyes_FemaleActor07_142	F	F07	Office_06	Eyes	36	80.6	40.14	stapler	coffee mug	scissors	pens
PSU_Stapler_Eyes_FemaleActor10_227	F	F10	Office_01	Eyes	36	97.2	16.67	stapler	plant	mug	scissors
PSU_Stapler_Head_FemaleActor01_004	F	F01	Office_05	Head + Eyes	120	75.8	42.3	stapler	pens	Post-it Notes	scissors
PSU_Stapler_Head_FemaleActor06_101	F	F06	Office_02	Head + Eyes	36	94.4	23.23	stapler	pens	notepad	tissues
PSU_Stapler_Head_FemaleActor06_112	F	F06	Office_02	Head + Eyes	36	94.4	23.23	stapler	binder	Post-it Notes	tissues
PSU_Stapler_Head_FemaleActor06_116	F	F06	Office_06	Head + Eyes	36	94.4	23.23	stapler	Post-it Notes	computer	binder
PSU_Stapler_Head_FemaleActor07_126	F	F07	Office_06	Head + Eyes	36	100	0	stapler	coffee mug	tissues	keys
PSU_Stapler_Head_FemaleActor07_141	F	F07	Office_06	Head + Eyes	36	100	0	stapler	coffee mug	scissors	pens
PSU_Stapler_Head_FemaleActor10_226	F	F10	Office_01	Head + Eyes	36	100	0	stapler	plant	mug	scissors
PSU_Sugar_Eyes_MaleActor05_217	M	M05	Kitchen_02	Eyes	36	88.9	31.87	sugar	peanut butter	coffee mug	flowers
PSU_Sugar_Head_MaleActor05_216	M	M05	Kitchen_02	Head + Eyes	36	100	0	sugar	peanut butter	bowl	coffee mug
PSU_Sunglasses_Eyes_FemaleActor04_051	F	F04	Restaurant_01	Eyes	120	75	43.3	sunglasses	chips	tray	phone
PSU_Sunglasses_Head_FemaleActor04_052	F	F04	Restaurant_01	Head + Eyes	120	77.5	41.76	sunglasses	napkins	tray	phone
PSU_Sunscreen_Eyes_FemaleActor05_092	F	F05	Bedroom_01	Eyes	120	77.5	41.76	sunscreen	drawer	CDs	picture
PSU_Tabasco_Head_MaleActor03_088	M	M03	Kitchen_10	Head + Eyes	120	96.7	17.95	Tabasco	glass	napkins	pepper
PSU_Tape_Eyes_FemaleActor05_099	F	F05	LivingRoom_02	Eyes	120	80.8	39.36	tape	lint roller	markers	stapler
PSU_Tissues_Eyes_FemaleActor06_123	F	F06	Office_06	Eyes	36	100	0	tissues	Post-it Notes	scissors	computer
PSU_Tissues_Eyes_FemaleActor07_134	F	F07	Office_06	Eyes	36	100	0	tissues	pens	scissors	stapler
PSU_Tissues_Eyes_FemaleActor09_163	F	F09	Office_03	Eyes	36	88.9	31.87	tissues	Folgers Coffee	plate	bowl
PSU_Tissues_Eyes_FemaleActor10_235	F	F10	Office_01	Eyes	36	97.2	16.67	tissues	coffee mug	plant	Goldfish Crackers
PSU_Tissues_Head_FemaleActor01_005	F	F01	Office_05	Head + Eyes	120	95	19.98	tissues	binder	computer	Post-it Notes
PSU_Tissues_Head_FemaleActor02_030	F	F02	LivingRoom_04	Head + Eyes	120	91.7	27.64	tissues	candle	lotion	pink lantern
PSU_Tissues_Head_FemaleActor06_122	F	F06	Office_06	Head + Eyes	36	97.2	16.67	tissues	Post-it Notes	computer	scissors
PSU_Tissues_Head_FemaleActor07_128	F	F07	Office_06	Head + Eyes	36	91.7	28.03	tissues	keys	stapler	coffee mug
PSU_Tissues_Head_FemaleActor07_133	F	F07	Office_06	Head + Eyes	36	94.4	23.23	tissues	pens	scissors	stapler
PSU_Tissues_Head_FemaleActor09_162	F	F09	Office_03	Head + Eyes	36	83.3	37.8	tissues	Folgers Coffee	plate	coffee cup
PSU_Tissues_Head_FemaleActor10_234	F	F10	Office_01	Head + Eyes	36	97.2	16.67	tissues	coffee cup	plant	bag
PSU_Train_Eyes_MaleActor02_062	M	M02	Office_07	Eyes	120	86.7	33.99	train	snowman	fire truck	cup
PSU_Train_Head_MaleActor02_063	M	M02	Office_07	Head + Eyes	120	79.2	40.61	train	crayons	dinosaur	Carebear
PSU_Trash_Eyes_FemaleActor04_053	F	F04	Restaurant_01	Eyes	120	98.3	12.8	trash	phone	bowl	drink
PSU_Trash_Head_FemaleActor04_054	F	F04	Restaurant_01	Head + Eyes	120	95.8	19.98	trash	keys	tray	drink
PSU_Umbrella_Eyes_FemaleActor06_107	F	F06	Office_02	Eyes	36	97.2	16.67	umbrella	pens	stapler	tissues
PSU_Umbrella_Head_FemaleActor06_106	F	F06	Office_02	Head + Eyes	36	97.2	16.67	umbrella	pens	stapler	tissues
PSU_WaterBottle_Eyes_FemaleActor03_032	F	F03	Kitchen_08	Eyes	120	82.5	38	water bottle	peanuts	chips	Salsa
PSU_WaterBottle_Eyes_FemaleActor03_044	F	F03	LivingRoom_01	Eyes	120	98.3	12.8	water bottle	paper	salt	socks
PSU_WaterBottle_Eyes_MaleActor01_018	M	M01	Kitchen_09	Eyes	120	87.5	33.07	water bottle	muffins	Cool Whip	fruit basket
PSU_WaterBottle_Eyes_MaleActor01_019	M	M01	Kitchen_09	Eyes	120	95.8	19.98	water bottle	muffins	glasses case	fruit basket
PSU_WaterBottle_Head_FemaleActor03_033	F	F03	Kitchen_08	Head + Eyes	120	91.7	27.64	water bottle	paper	glasses	Clorox
PSU_WaterBottle_Head_FemaleActor03_045	F	F03	LivingRoom_01	Head + Eyes	120	93.3	24.94	water bottle	paper	doll	salt
PSU_Whisk_Eyes_MaleActor03_079	M	M03	Kitchen_07	Eyes	120	80	40	whisk	coffee pot	soda	can opener
PSU_Whisk_Head_MaleActor03_080	M	M03	Kitchen_07	Head + Eyes	120	81.7	38.69	whisk	Snapple	newspaper	can opener
PSU_Yarn_Head_FemaleActor01_013	F	F01	Office_04	Head + Eyes	120	90.8	28.86	yarn	glue	tape	crayons
