# Supplementary material for: Measuring sensitivity to eye gaze cues in naturalistic scenes: Presenting the eye gaze FoCuS database
Source: Int J Methods Psychiatr Res. 2020 Jul 14;29(4):e1833. doi: 10.1002/mpr.1833 (PMC7723179; doi:10.1002/mpr.1833)
Supplement: Supplementary file 1 — Data S1: Supporting information. [file MPR-29-e1833-s001.zip › MPR_1833_SAGA_Supplementary_Table_2_Gaze_Following_Stimuli_Database.csv]

Image Name	# of Raters	Mean Accuracy	Target Object Label	Plausible Nontarget Label	Implausible Nontarget 1 Label	Implausible Nontarget 2 Label
PSU_Airplane_037	33	1.00	airplane	brush	car	ball
PSU_Airplane_053	33	0.94	airplane	sheep	lollipop	crayons
PSU_Airplane_060	33	0.85	airplane	Post-it Notes	globe ball	fish
PSU_Airplane_076	33	1.00	airplane	keys	Post-it Notes	dinosaur
PSU_Ball_010	33	0.88	ball	battery	dinosaur	tape
PSU_Ball_020	33	1.00	ball	Sharpie	tape	Post-it Notes
PSU_Ball_030	33	1.00	ball	crayon	battery	fish
PSU_Ball_040	33	1.00	ball	brush	airplane	cup
PSU_Ball_051	33	0.88	ball	sheep	cup	crayons
PSU_Ball_054	33	0.91	ball	Post-it Notes	car	dinosaur
PSU_Ball_069	33	0.85	ball	Coke Can	Post-it Notes	keys
PSU_Ball_078	33	0.85	ball	Post-it Notes	airplane	dinosaur
PSU_Battery_009	33	1.00	battery	ball	fish	car
PSU_Battery_021	33	0.82	battery	crayon	Sharpie	sheep
PSU_Battery_029	33	0.85	battery	lollipop	ball	crayon
PSU_Brush_011	33	0.97	brush	ball	lollipop	tape
PSU_Brush_026	33	0.94	brush	chapstick	dinosaur	cup
PSU_Brush_039	33	0.82	brush	crayons	car	cup
PSU_Brush_055	33	0.97	brush	lollipop	ball	dinosaur
PSU_Brush_066	33	0.94	brush	car	lollipop	keys
PSU_Car_003	33	0.94	car	chapstick	dinosaur	cup
PSU_Car_012	33	0.88	car	fish	battery	lollipop
PSU_Car_024	33	0.79	car	soccer ball	triangle block	brush
PSU_Car_031	33	0.94	car	lollipop	crayon	fish
PSU_Car_041	33	0.91	car	cup	crayons	airplane
PSU_Car_046	33	0.97	car	dinosaur	Post-it Notes	globe ball
PSU_Car_056	33	1.00	car	lollipop	ball	airplane
PSU_Car_059	33	0.91	car	lollipop	Sharpie	fish
PSU_Car_067	33	0.97	car	brush	dinosaur	keys
PSU_Car_075	33	0.91	car	globe ball	crayon	fish
PSU_Car_082	33	0.94	car	dinosaur	lollipop	airplane
PSU_CokeCan_013	33	0.97	Coke Can	car	Post-it Notes	dinosaur
PSU_CokeCan_068	33	1.00	Coke Can	ball	Post-it Notes	dinosaur
PSU_Crayon_032	33	0.82	crayon	ball	lollipop	battery
PSU_Crayon_035	33	0.97	crayon	lollipop	tape	chapstick
PSU_Crayon_072	33	0.94	crayon	airplane	globe ball	keys
PSU_Crayon_080	33	0.88	crayon	Post-it Notes	keys	airplane
PSU_Crayons_014	33	0.94	crayons	battery	highlighter	lollipop
PSU_Crayons_038	33	0.91	crayons	brush	car	cup
PSU_Crayons_049	33	0.85	crayons	lollipop	sheep	airplane
PSU_Cup_001	33	1.00	cup	crayons	lollipop	soccer ball
PSU_Cup_027	33	0.94	cup	triangle block	brush	dinosaur
PSU_Cup_033	33	1.00	cup	crayon	lollipop	fish
PSU_Cup_042	33	0.97	cup	car	brush	airplane
PSU_Cup_043	33	0.97	cup	globe ball	car	dinosaur
PSU_Cup_048	33	1.00	cup	crayons	sheep	ball
PSU_Dinosaur_005	33	0.82	dinosaur	soccer ball	car	crayons
PSU_Dinosaur_007	33	0.97	dinosaur	tape	fish	ball
PSU_Dinosaur_023	33	1.00	dinosaur	car	chapstick	cup
PSU_Dinosaur_034	33	0.97	dinosaur	crayon	car	tape
PSU_Dinosaur_047	33	1.00	dinosaur	airplane	globe ball	cup
PSU_Dinosaur_057	33	0.97	dinosaur	lollipop	Post-it Notes	airplane
PSU_Dinosaur_081	33	0.88	dinosaur	car	lollipop	ball
PSU_Fish_028	33	1.00	fish	battery	car	crayon
PSU_Fish_062	33	0.97	fish	Sharpie	airplane	car
PSU_Fish_070	33	0.97	fish	airplane	car	globe ball
PSU_GlobeBall_044	33	1.00	globe ball	Post-it Notes	airplane	dinosaur
PSU_GlobeBall_058	33	1.00	globe ball	car	airplane	fish
PSU_GlobeBall_074	33	0.79	globe ball	car	airplane	fish
PSU_Keys_063	33	0.94	keys	dinosaur	brush	ball
PSU_Keys_071	33	0.76	keys	cup	crayon	fish
PSU_Keys_077	33	0.94	keys	lollipop	dinosaur	car
PSU_Lollipop_002	33	0.94	lollipop	soccer ball	crayons	cup
PSU_Lollipop_008	33	0.85	lollipop	battery	fish	car
PSU_Lollipop_016	33	0.97	lollipop	dinosaur	crayons	Coke Can
PSU_Lollipop_036	33	0.88	lollipop	battery	crayon	cup
PSU_Lollipop_050	33	0.91	lollipop	crayons	sheep	airplane
PSU_Lollipop_064	33	0.79	lollipop	dinosaur	car	Coke Can
PSU_Lollipop_079	33	0.88	lollipop	keys	Post-it Notes	dinosaur
PSU_PostItNotes_015	33	0.94	Post-it Notes	crayons	car	highlighter
PSU_PostItNotes_018	33	0.82	Post-it Notes	Sharpie	crayon	tape
PSU_PostItNotes_045	33	1.00	Post-it Notes	globe ball	airplane	dinosaur
PSU_PostItNotes_065	33	1.00	Post-it Notes	lollipop	Coke Can	ball
PSU_PostItNotes_073	33	0.97	Post-it Notes	car	cup	fish
PSU_Sharpie_019	33	0.82	Sharpie	Post-it Notes	crayon	tape
PSU_Sharpie_061	33	1.00	Sharpie	Post-it Notes	lollipop	globe ball
PSU_Sheep_017	33	0.97	sheep	Post-it Notes	battery	tape
PSU_Sheep_052	33	0.76	sheep	airplane	crayons	cup
PSU_SoccerBall_004	33	0.85	soccer ball	dinosaur	chapstick	triangle block
PSU_SoccerBall_025	33	0.88	soccer ball	car	triangle block	cup
PSU_Tape_006	33	1.00	tape	dinosaur	brush	car
PSU_Tape_022	33	0.91	tape	crayon	ball	sheep
